# Supplementary material for: Monitoring intracellular replication dynamics unveils high proportion of non-replicating antibiotic-tolerant Staphylococcus aureus inside osteoblasts
Source: PLoS Pathog. 2025 Sep 23;21(9):e1013525. doi: 10.1371/journal.ppat.1013525 (PMC12478902; doi:10.1371/journal.ppat.1013525)
Supplement: S1 Data — Collated and indexed quantitative data that underpins all figure of this study. (XLSX) [file ppat.1013525.s027.xlsx]

## Sheet: Fig 1
Fig 1C				Fig 1E				Fig 1G
Time	GFP	eFluor 450		Time	GFP	eFluor 450		Time	GFP	eFluor 450
1	1.36	1.2		1	2.88	2.19		1	4.26	1.29
2	1.17	1.1		2	3.2	2.52		2	3.75	1.29
3	1.07	1.03		3	3.46	2.57		3	4.55	1.04
4	0.99	0.7		4	3.48	2.34		4	4.93	0.99
5	1.22	1.03		5	3.43	2.5		5	4.9	1.46
6	1.18	0.9		6	3.54	2.35		6	5.26	1.61
7	1.16	1.17		7	4.02	2.71		7	5.35	1.14
8	0.93	0.88		8	3.78	2.68		8	5.43	1.75
9	1	0.92		9	3.81	2.38		9	4.93	0.91
10	1.02	0.84		10	3.92	1.94		10	4.65	1.09
11	1.13	1.25		11	3.98	2.46		11	4.65	1.2
12	0.95	0.82		12	4.11	2.28		12	4.57	1.48
13	0.92	0.78		13	4.36	2.71		13	4.52	1.48
14	0.95	0.8		14	4.39	2.7		14	4.33	1.48
15	0.86	0.89		15	4.08	2.59		15	6.25	1.64
16	0.91	0.92		16	4.57	2.86		16	7.56	1.49
17	0.9	0.86		17	4.9	2.96		17	12.51	1.47
18	0.83	0.79		18	4.8	3		18	27.66	1.32
19	0.91	0.75		19	5.55	3.16		19	57.69	0.74
20	0.89	0.95		20	5.95	3.12		20	126.68	0.93
21	0.95	1.03		21	6.29	3.19		21	1.07	0.65
22	0.92	0.98		22	6.49	2.88		22	1.2	0.72
23	1.1	1.11		23	6.25	2.91		23	1.21	0.59
24	1.15	1.27		24	6.71	2.4		24	1.32	0.77
Fig 1H
Time	Exclusively non-replicative												Slow replicative												Fast replicative												Residual												Loss of S. aureus signal
1	91.27	85.714	95.082	90.411	92.553	97.561	91.667	77.193	96.154	87.805	87.097	88.406	5.556	3.061	2.459	2.74	0	2.439	4.167	3.509	1.282	0	3.226	0	3.175	11.224	2.459	6.849	7.447	0	4.167	19.298	2.564	12.195	9.677	11.594	0	0	0	0	0	0	0	0	0	0	0	0	0
2	88.889	79.592	92.623	83.562	89.362	93.902	90.278	71.93	94.872	82.927	86.022	86.957	7.143	4.082	3.279	2.74	2.128	2.439	5.556	3.509	1.282	2.439	3.226	1.449	3.175	11.224	2.459	10.959	7.447	1.22	4.167	19.298	2.564	12.195	9.677	11.594	0	0	0	0	0	0	0	0	0	0	0	0	0.794
3	85.714	72.449	85.246	80.822	82.979	90.244	90.278	70.175	94.872	80.488	81.72	84.058	8.73	7.143	8.197	4.11	5.319	6.098	5.556	3.509	1.282	2.439	3.226	1.449	3.968	14.286	4.918	12.329	7.447	1.22	4.167	19.298	2.564	14.634	12.903	13.043	0	0	0	0	0	0	0	1.754	0	0	0	0	1.587
4	83.333	67.347	78.689	80.822	82.979	85.366	90.278	68.421	93.59	78.049	81.72	81.159	10.317	10.204	9.836	4.11	5.319	7.317	4.167	3.509	1.282	2.439	2.151	2.899	3.968	15.306	8.197	12.329	5.319	3.659	5.556	10.526	2.564	14.634	13.978	13.043	0	0	0	0	1.064	0	0	7.018	1.282	2.439	0	1.449	2.381
5	81.746	63.265	72.951	76.712	74.468	86.585	86.111	68.421	91.026	78.049	77.419	71.014	11.905	11.224	13.934	4.11	9.574	4.878	4.167	3.509	1.282	2.439	5.376	4.348	3.175	16.327	9.016	16.438	3.191	4.878	5.556	3.509	3.846	9.756	8.602	14.493	0	2.041	0	0	5.319	0	1.389	5.263	2.564	2.439	5.376	2.899	3.175
6	81.746	60.204	68.852	69.863	70.213	81.707	80.556	70.175	88.462	75.61	77.419	69.565	11.111	10.204	13.115	6.849	8.511	4.878	5.556	0	2.564	4.878	5.376	5.797	2.381	12.245	12.295	15.068	8.511	9.756	9.722	3.509	5.128	7.317	5.376	11.594	1.587	8.163	0.82	2.74	4.255	0	1.389	7.018	2.564	2.439	6.452	4.348	3.175
7	79.365	59.184	64.754	64.384	67.021	80.488	76.389	68.421	82.051	75.61	77.419	66.667	11.905	9.184	9.836	6.849	9.574	4.878	8.333	0	7.692	2.439	4.301	5.797	3.968	11.224	19.672	17.808	10.638	10.976	9.722	5.263	6.41	7.317	5.376	13.043	1.587	9.184	0	4.11	4.255	0	1.389	7.018	1.282	2.439	5.376	4.348	3.175
8	76.984	55.102	59.836	63.014	67.021	81.707	76.389	61.404	78.205	68.923	70.968	57.971	11.905	7.143	9.016	6.849	7.447	2.439	8.333	0	10.256	4.878	6.452	4.348	6.349	14.286	22.951	15.068	12.766	10.976	9.722	10.526	6.41	9.756	6.452	23.188	1.587	11.224	0	4.11	4.255	0	1.389	7.018	2.564	2.439	7.527	4.348	3.175
9	73.81	54.082	54.098	58.904	62.766	73.171	72.222	59.649	76.923	60.976	65.591	47.826	13.492	6.122	10.656	5.479	8.511	6.098	6.944	1.754	7.692	4.878	9.677	7.246	6.349	14.286	22.951	17.808	14.894	10.976	13.889	10.526	8.974	14.634	6.452	23.188	3.175	10.204	1.639	4.11	4.255	1.22	2.778	5.263	2.564	2.439	6.452	7.246	3.175
10	71.429	50	52.459	56.164	59.574	68.293	69.444	54.386	69.231	56.098	60.215	44.928	14.286	7.143	9.836	4.11	10.638	8.537	8.333	3.509	11.538	9.756	9.677	7.246	7.937	13.265	22.131	17.808	11.702	9.756	9.722	12.281	11.538	14.634	10.753	21.739	3.175	10.204	2.459	5.479	5.319	1.22	5.556	5.263	0	2.439	6.452	11.594	3.175
11	63.492	47.959	51.639	54.795	57.447	67.073	66.667	50.877	66.667	56.098	56.989	46.377	15.079	7.143	7.377	4.11	8.511	8.537	9.722	3.509	14.103	9.756	10.753	4.348	10.317	14.286	21.311	15.068	8.511	7.317	9.722	10.526	10.256	12.195	11.828	20.29	3.175	10.204	5.738	5.479	8.511	1.22	6.944	5.263	1.282	4.878	6.452	11.594	7.937
12	61.905	45.918	49.18	50.685	52.128	64.634	61.111	47.368	65.385	53.659	58.065	43.478	15.873	7.143	7.377	2.74	8.511	7.317	11.111	3.509	14.103	7.317	7.527	4.348	10.317	9.184	16.393	16.438	12.766	8.537	11.111	12.281	10.256	17.073	13.978	17.391	3.968	14.286	9.016	8.219	9.574	2.439	8.333	7.018	2.564	4.878	5.376	11.594	7.937
13	59.524	42.857	46.721	45.205	50	60.976	59.722	45.614	65.385	51.22	56.989	39.13	16.667	8.163	4.918	5.479	6.383	7.317	11.111	5.263	7.692	7.317	5.376	4.348	8.73	8.163	17.213	12.329	13.83	12.195	11.111	7.018	14.103	17.073	13.978	8.696	5.556	14.286	9.836	6.849	9.574	1.22	6.944	5.263	2.564	7.317	8.602	15.942	9.524
14	57.937	39.796	45.082	43.836	50	56.098	59.722	45.614	65.385	51.22	55.914	40.58	15.079	8.163	4.098	5.479	6.383	7.317	8.333	5.263	3.846	7.317	5.376	2.899	10.317	10.204	16.393	10.959	11.702	15.854	9.722	7.018	12.821	14.634	13.978	2.899	7.143	13.265	10.656	8.219	7.447	1.22	8.333	5.263	1.282	2.439	8.602	17.391	9.524
15	55.556	36.735	41.803	43.836	46.809	52.439	62.5	42.105	61.538	48.78	52.688	40.58	11.905	7.143	4.918	5.479	6.383	6.098	4.167	7.018	3.846	9.756	4.301	1.449	9.524	13.265	15.574	10.959	11.702	17.073	6.944	5.263	14.103	12.195	10.753	1.449	11.111	13.265	12.295	6.849	9.574	3.659	8.333	7.018	2.564	2.439	13.978	17.391	11.905
16	51.587	37.755	40.984	41.096	45.745	46.341	58.333	43.86	60.256	48.78	52.688	40.58	11.905	4.082	4.918	5.479	6.383	3.659	4.167	5.263	2.564	7.317	1.075	1.449	13.492	12.245	12.295	8.219	11.702	20.732	6.944	5.263	12.821	7.317	10.753	1.449	9.524	15.306	11.475	8.219	8.511	3.659	9.722	5.263	3.846	4.878	17.204	15.942	13.492
17	47.619	36.735	40.164	39.726	44.681	43.902	54.167	45.614	57.692	48.78	47.312	39.13	11.111	2.041	4.098	6.849	5.319	4.878	4.167	1.754	1.282	2.439	1.075	0	15.873	11.224	8.197	4.11	7.447	17.073	5.556	5.263	12.821	9.756	15.054	4.348	10.317	15.306	11.475	8.219	11.702	4.878	11.111	5.263	5.128	4.878	15.054	15.942	15.079
18	45.238	37.755	38.525	35.616	44.681	41.463	50	40.351	52.564	48.78	44.086	33.333	10.317	1.02	4.098	6.849	5.319	4.878	4.167	1.754	2.564	2.439	1.075	2.899	15.873	9.184	5.738	4.11	4.255	15.854	6.944	5.263	10.256	7.317	15.054	4.348	11.111	15.306	11.475	8.219	11.702	6.098	9.722	7.018	5.128	2.439	15.054	14.493	17.46
19	42.857	36.735	36.885	34.247	40.426	39.024	50	38.596	50	43.902	41.935	27.536	8.73	2.041	2.459	6.849	7.447	4.878	4.167	1.754	2.564	2.439	1.075	4.348	15.079	7.143	5.738	2.74	5.319	12.195	5.556	5.263	10.256	4.878	16.129	8.696	14.286	13.265	11.475	9.589	11.702	8.537	9.722	7.018	5.128	2.439	15.054	11.594	19.048
20	39.683	35.714	33.607	32.877	40.426	37.805	48.611	36.842	48.718	43.902	41.935	27.536	9.524	1.02	3.279	6.849	7.447	4.878	5.556	0	2.564	2.439	1.075	4.348	12.698	8.163	4.918	2.74	4.255	10.976	2.778	8.772	6.41	4.878	13.978	7.246	13.492	11.224	12.295	9.589	11.702	8.537	11.111	7.018	7.692	2.439	15.054	5.797	24.603
21	37.302	35.714	31.967	30.137	41.489	36.585	47.222	36.842	46.154	43.902	40.86	27.536	8.73	1.02	3.279	6.849	5.319	3.659	5.556	0	1.282	2.439	1.075	2.899	9.524	4.082	6.557	5.479	3.191	10.976	2.778	7.018	7.692	0	9.677	8.696	13.492	11.224	9.836	9.589	10.638	7.317	11.111	5.263	7.692	4.878	18.28	5.797	30.952
22	36.508	33.673	27.049	27.397	42.553	32.927	44.444	36.842	44.872	39.024	36.559	24.638	7.937	1.02	6.557	5.479	4.255	4.878	2.778	0	1.282	4.878	2.151	4.348	7.937	4.082	6.557	5.479	1.064	4.878	5.556	5.263	6.41	0	8.602	7.246	15.873	12.245	8.197	9.589	11.702	6.098	12.5	5.263	6.41	2.439	17.204	5.797	31.746
23	34.127	32.653	26.23	27.397	44.681	30.488	45.833	36.842	44.872	34.146	36.559	24.638	8.73	1.02	4.918	5.479	2.128	3.659	0	0	1.282	4.878	2.151	1.449	7.937	4.082	4.918	4.11	1.064	7.317	6.944	5.263	6.41	0	3.226	8.696	12.698	11.224	9.016	10.959	9.574	4.878	11.111	1.754	6.41	4.878	19.355	7.246	36.508
24	30.952	32.653	22.951		41.489	28.049	45.833	35.088	44.872	31.707	34.409	26.087	7.143	0	6.557		4.255	3.659	0	0	1.282	7.317	2.151	0	7.143	4.082	4.098		0	6.098	6.944	1.754	3.846	0	2.151	2.899	12.698	11.224	9.836		8.511	4.878	11.111	3.509	7.692	4.878	17.204	8.696	42.063
Fig 1I
Initiation	1	8	1	13	9	5	7	12	7	14	18	10	3	2	1	12	1	10	13	6	2	6	5	6	7	9	12	9	2	11	7	5	1	6	1	1	12	12	5	7	9	1	6	11	11	16	6	13	7
Duration	6	3	4	5	4	3	4	3	5	4	4	5	4	4	4	4	4	3	3	4	5	6	5	3	3	3	4	3	4	6	5	4	4	4	2	3	4	2	4	3	3	2	3	5	3	4	4	4	3
Fig 1J
Time	Ongoing fast replicative phase												Ended fast replicative phase
1	3.175	11.224	2.459	6.849	7.447	0	4.167	19.928	2.564	12.5	9.677	11.594	0	0	0	0	0	0	0	0	0	0	0	0
2	3.175	11.224	2.459	10.959	7.447	1.22	4.167	19.928	2.564	12.5	9.677	11.594	0	0	0	0	0	0	0	0	0	0	0	0
3	3.968	14.286	4.918	12.329	7.447	1.22	4.167	19.928	2.564	15	12.903	13.043	0	0	0	0	0	0	0	1.754	0	0	0	0
4	3.968	15.306	8.197	12.329	5.319	3.659	5.556	10.526	2.564	15	13.978	13.043	0	0	0	0	2.128	0	0	12.281	1.282	2.5	0	1.449
5	3.175	16.327	9.016	16.438	3.191	4.878	5.556	3.509	3.846	10	8.602	14.493	0.794	2.041	0	0	7.447	0	2.778	19.298	2.564	7.5	6.452	5.797
6	2.381	12.245	12.295	15.068	8.511	9.756	9.722	3.509	5.128	7.5	5.376	11.594	2.381	10.204	1.639	5.479	7.447	0	2.778	21.053	2.564	10	9.677	8.696
7	3.968	11.224	19.672	17.808	10.638	10.976	9.722	5.263	6.41	5	5.376	13.043	2.381	12.245	1.639	8.219	7.447	0	4.167	21.053	2.564	12.5	10.753	10.145
8	6.349	14.286	22.951	15.068	12.766	10.976	9.722	10.526	6.41	7.5	6.452	23.188	2.381	15.306	3.279	12.329	7.447	1.22	4.167	22.807	3.846	12.5	13.978	10.145
9	6.349	14.286	22.951	17.808	14.894	10.976	13.889	10.526	8.974	12.5	6.452	23.188	3.968	16.327	7.377	13.699	8.511	3.659	5.556	22.807	5.128	15	13.978	14.493
10	7.937	13.265	22.131	17.808	11.702	9.756	9.722	12.281	11.538	15	10.753	21.739	3.968	19.388	9.836	16.438	11.702	6.098	9.722	22.807	5.128	15	15.054	18.841
11	10.317	14.286	21.311	15.068	8.511	7.317	9.722	10.526	10.256	12.5	11.828	20.29	5.556	20.408	13.934	20.548	18.085	9.756	11.111	26.316	6.41	17.5	16.129	20.29
12	10.317	9.184	16.393	16.438	12.766	8.537	11.111	12.281	10.256	17.5	13.978	17.391	6.349	26.531	21.311	23.288	19.149	12.195	12.5	28.07	7.692	17.5	16.129	23.188
13	8.73	8.163	17.213	12.329	13.83	12.195	11.111	7.018	12.821	17.5	13.978	8.696	8.73	29.592	25.41	30.137	21.277	12.195	12.5	33.333	11.538	20	19.355	33.333
14	10.317	10.204	16.393	10.959	11.702	15.854	9.722	7.018	12.821	15	13.978	2.899	10.317	29.592	28.689	32.877	23.404	12.195	16.667	33.333	15.385	22.5	20.43	39.13
15	9.524	13.265	15.574	10.959	11.702	17.073	6.944	5.263	14.103	12.5	10.753	1.449	15.079	30.612	30.328	32.877	25.532	14.634	20.833	36.842	16.667	25	26.882	40.58
16	13.492	12.245	12.295	8.219	11.702	20.732	6.944	5.263	12.821	7.5	10.753	1.449	15.079	33.673	34.426	35.616	26.596	15.854	22.222	36.842	19.231	32.5	30.108	40.58
17	15.873	11.224	8.197	4.11	7.447	17.073	5.556	5.263	12.821	10	15.054	4.348	15.873	36.735	39.344	39.726	31.915	19.512	23.611	38.596	23.077	32.5	30.108	40.58
18	15.873	9.184	5.738	4.11	4.255	15.854	6.944	5.263	10.256	7.5	15.054	4.348	17.46	38.776	43.443	41.096	35.106	21.951	25	40.351	26.923	35	32.258	42.029
19	15.079	7.143	5.738	2.74	5.319	12.195	5.556	5.263	10.256	5	16.129	8.696	21.429	40.816	45.082	43.836	35.106	28.049	26.389	42.105	28.205	37.5	33.333	42.029
20	12.698	8.163	4.918	2.74	4.255	10.976	2.778	8.772	6.41	5	13.978	7.246	23.81	41.837	46.721	43.836	36.17	29.268	29.167	42.105	33.333	37.5	35.484	43.478
21	9.524	4.082	6.557	5.479	3.191	10.976	2.778	7.018	7.692	0	9.677	8.696	28.571	45.918	46.721	43.836	37.234	30.488	30.556	43.86	35.897	42.5	39.785	43.478
22	7.937	4.082	6.557	5.479	1.064	4.878	5.556	5.263	6.41	0	8.602	7.246	31.746	46.939	46.721	43.836	39.362	37.805	31.944	45.614	37.179	42.5	41.935	44.928
23	7.937	4.082	4.918	4.11	1.064	7.317	6.944	5.263	6.41	0	3.226	8.696	32.54	47.959	48.361	45.205	39.362	37.805	31.944	45.614	37.179	42.5	47.312	46.377
24	7.143	4.082	4.098		0	6.098	6.994	1.754	3.846	0	2.151	2.899	34.921	48.98	50		40.426	39.024	31.944	49.123	39.744	42.5	48.387	52.174
Fig 1K
Exclusively non-replicative
28	48	40	54.17	54.17	87.5	33.33	66.67	71.43	50	37.5	57.89	31.58	28.13	57.14	30.23	36.36	37.14	46.15	40	61.54	48.72	35.14	47.06	37.5	50	43.48	52.17	42.86	52.38	62.5	41.67	35.29	53.57	48.39	52.63
Slow replicative
4	20	8	4.17	16.67	16.67	19.05	9.52	14.29	12.5	12.5	5.26	5.26	12.5	10.71	6.98	15.91	11.43	7.69	6.67	15.38	2.56	8.11	11.76	4.17	0	0	13.04	10.71	14.29	0	4.17	5.88	3.57	6.45	5.26
Fast replicative
68	44	32	41.67	45.83	70.83	47.62	42.86	85.71	37.5	50	36.84	63.16	59.38	32.14	62.79	47.73	51.43	46.15	53.33	23.08	48.72	56.76	41.18	58.33	50	56.52	34.78	46.43	33.33	37.5	54.17	58.82	42.86	45.16	42.11
[truncated: 425 more columns]

## Sheet: Fig 2
Fig 2A
	SH1000									SH1000 Δagra									HG001									BJI076									BJI019									BJI031
Exclusively Non-Replicative	52.17	42.86	52.38	62.5	41.67	35.29	53.57	48.39	52.63	78.95	66.67	85	81.25	66.67	92	87.88	96.43	90.91	47.37	65	67.74	46.15	44.44	66.67	64.71	58.06	60	21.74	20	27.27	30.43	26.32	25	29.41	8	28	35	47.37	31.25	46.15	66.67	0	9.09	30.43	42.31	84.62	95.24	44	78.57
Slow Replicative	13.04	10.71	14.29	0	4.17	5.88	3.57	6.45	5.26	21.05	25	15	18.75	16.67	4	9.09	3.57	0	26.32	5	6.45	19.23	11.11	0	5.88	12.9	3.33	0	0	0	4.35	5.26	8.33	5.88	12	12	20	26.32	25	15.38	6.67	37.5	18.18	13.04	23.08	7.69	0	36	7.14
Fast Replicative	34.78	46.43	33.33	37.5	54.17	58.82	42.86	45.16	42.11	0	8.33	0	0	16.67	4	3.03	0	9.09	26.32	30	25.81	34.62	44.44	33.33	29.41	29.03	36.67	78.26	80	72.73	65.22	68.42	66.67	64.71	80	60	45	26.32	43.75	38.46	26.67	62.5	72.73	56.52	34.62	7.69	4.76	20	14.29
Fig 2B										Fig 2D				Fig 2F
SH1000	SH1000 ΔagrA	HG001	BJI076	BJI019	BJI031	BJI035	BJI001	BJI053		Time	GFP	eFluor 450		Time	GFP	eFluor 450
7.30258	8.38013	50.5282	9.95563	2.23509	1.9794	0	7.48271	12.9258		1	14.26	2.48		1	9.26	4.17
19.045	6.25812	65.0707	39.2141	18.5188	1.46967		2.72042	1.51508		2	25.54	1.45		2	8.01	3.58
9.82838	13.0969	41.4247	15.2633	15.8388	2.39863		6.65583	15.7252		3	54.09	1.16		3	7.02	2.57
14.3005	6.39755	15.3751	1.84579	11.4436	4.03616		12.4291	7.83292		4	115.45	1.27		4	7.79	2.67
19.366	9.00317	15.6229	35.6912	3.57726	2.56831		5.85421	9.82301		5	208.75	1.56		5	7.51	3.22
20.8679	6.97913	41.6553	6.79824	13.6292	1.75754		11.5182	5.35072		6	342.8	1.49		6	9.16	3.22
3.09635	2.75009	2.03497	19.7751	79.0056	9.67139		8.67358	3.70682		7	344.12	0.75		7	13.31	2.27
7.39424	11.7655	10.7534	14.8633	1.52948	2.92542		2.50167	8.57921		8	175.26	0		8	16.9	1.61
27.7626		11.6748	40.4016	28.3502			2.55653	1.76098		9	7.06	0		9	29	1.72
3.25542		13.9767	32.1328	10.6347			15.7297	9.65485		10	1.69	0		10	52.71	1.6
4.83664		34.4459	25.2041	11.6294			9.89625	3.3625		11	1.53	0		11	115.27	1.58
10.9416		26.6671	66.9431	11.3664			5.33111	19.4599		12	0	0		12	200.72	1.52
4.24503		24.5318	3.10276	13.754			5.47682	11.7026		13	0	0		13	0.31	0
3.96571		9.1937	8.99592	11.365			7.18124	14.3258		14	0	0		14	0.19	0
5.48082		23.2522	4.18615	9.57887			8.20638	5.12955		15	0	0		15	0.09	0
8.83254		38.083	11.2447	14.7908			9.82528	16.1		16	0	0		16	0.03	0
2.36411		20.9158	43.1014	7.9888			10.3625	3.55923		17	0	0		17	0	0
10.26		40.5583	29.8854	7.37845			1.68623	20.3717		18	0	0		18	0	0
12.3187		6.89371	79.6386	11.3247			4.84	4.89184		19	0	0		19	0	0
16.7517		35.3604	6.21166	3.09534			3.84103	3.65405		20	0	0		20	0	0
3.12669		39.8706	56.6761	3.69608			10.2616	6.47268		21	0	0		21	0	0
7.61491		35.7378	1.42172	3.12323			32.8723	32.1455		22	0	0		22	0	0
9.23262		25.1207	24.3613	12.1449			24.2549	4.72657		23	0	0		23	0	0
10.1151		72.2541	20.3634	2.37821			3.51384	36.8462		24	0	0		24	0	0
6.05831		82.6046	6.5432	8.60811			5.0048	8.30404
7.2266		42.6246	8.23179	7.0407			8.46374	5.32868
7.52426		8.66395	3.593	10.7037			3.06319	5.60708
20.8341		20.3896	10.1995	7.1085			9.97015	18.0317
6.40294		6.38519	4.78912	19.7232			7.23246	7.8102
12.3303		8.68407	4.39751	5.96			11.4728	22.3333
5.45244		7.51	34.1455	2.34563			8.98094	2.93688
3.61723		17.2012	47.7035	7.7885			11.4841	8.23954
4.8946		15.961	47.8099	14.7756			5.1434	8.41239
8.37087		34.3315	8.22051	10.5328			2.60935	6.18895
3.99194		62.5845	6.99909	7.51923			50.3216	3.64514
14.9029		7.29333	26.5561	3.97238			7.30353	28.061
8.93162		19.1726	21.1324	26.0403			15.4769	14.6552
18.7156		20.4654	116.5	12.3371			2.42222	5.00369
15.5239		30.9007	71.3561	12.4209			1.97512	3.72874
15.0821		21.4341	108.983	19.8298			8.6188
14.3107		47.42	6.07928	34.7983			5.30196
8.89642		47.4338	33.4844	5.8658			21.2784
6.15545		23.3512	99.4027	3.38969			10.5838
11.3836		1.96002	74.9055	5.96379			28.135
7.30952		9.49495	9.40227	8.40216			5.74095
4.29659		2.79465	17.6119	31.8495			9.00268
11.9714		7.16126	60.917	3.5526			10.0457
15.1152		12.1681	21.7045	13.8141			5.03825
9.67456		43.1239	84.8447				2.07042
10.2166		21.4691	50.5527				9.46237
8.61054		24.3683	18.3891				8.88727
8.26147		13.6202	7.9085				2.94386
6.50274		17.9262	2.30277				8.64889
2.74542		23.2916	12.8755				6.01765
9.23542		19.9495	30.9055				4.11134
4.59786		25.0373	40.5702				15.7423
1.98086		12.8773	21.4414
3.4681		30.9741	29.4479
14.5714		17.2552	55.9914
3.47914		10.0403	92.5373
5.17315		5.45662	11.4541
6.34267		56.0442	9.51258
2.98785			3.0417
4.01045			99.4009
2.48047			72.1124
10.7167			10.1747
7.24924			8.97036
25.3032			24.251
5.48723			50.6735
6.84013			22.0935
6.55389			16.781
4.5203			25.5125
12.9465			38.7754
22.5172			47.9648
3.35088			9.53956
4.88395			4.69808
8.57056			5.64593
17.4293			4.51414
14.411			1.79474
			3.12526
			30.7197
			14.1929
			90.5957
			1.70655
			20.031
			14.8421
			17.8365
			18.1398
			12.0388
			9.33827
			38.4961
			26.089
			38.8291
			18.5701
			44.5474
			27.9099
			38.9138
			15.605
			14.0991
			11.6016
			15.0106
[truncated: 32 more columns]

## Sheet: Fig 3
Fig 3B				Fig 3D				Fig 3E
Time	GFP	eFluor 450		Time	GFP	eFluor 450		SH1000									SH1000 ΔagrA									HG001									BJI076									BJI019
1	2.15	0.9		1	1.03	0.2		0	7.69	0	0	7.69	0	0	0	0	0	0	0	0	0	0	0	0	0	0	0	0	11.11	25	0	0	11.11	0	33.33	18.75	31.25	20	15.38	12.5	0	5	20	0	0	0	20	0	0
2	2.11	1.06		2	1.21	0.2
3	2.13	1.01		3	1.38	0.48		Fig 3F
4	1.96	0.91		4	1.11	0.02		SH1000									SH1000 ΔagrA									HG001									BJI076									BJI019
5	1.94	0.87		5	1.19	0.22		0	0	0	0	0	0	0	0	0	0	0	0	0	0	0	0	0	0	0	0	0	0	0	0	0	0	0	0	0	0	0	0	0	0	0	0	0	40	14.28	0	0	40
6	2.2	0.95		6	1.23	0.22
7	2.17	0.88		7	1.23	0.22
8	2.5	0.86		8	1.21	0.12
9	3.59	0.62		9	1.21	0.34
10	5.78	0		10	1.36	0.31
11	15.54	0		11	1.44	0.33
12	0	0		12	1.69	0.17
13	0	0		13	1.8	0.35
14	0	0		14	1.96	0.27
15	0	0		15	2.73	0.02
16	0	0		16	4.02	0
17	0	0		17	6.97	0
18	0	0		18	7.09	0
19	0	0		19	7.31	0
20	0	0		20	7.71	0
21	0	0		21	7.59	0
22	0	0		22	7.93	0
23	0	0		23	8.05	0
24	0	0		24	7.78	0
[truncated: 39 more columns]

## Sheet: Fig 4
Fig 4A
	SH1000									SH1000 ΔagrA									HG001									BJI076									BJI019									BJI031
Exclusively Non-Replicative	96.67	82.76	92.59	89.47	88.46	90.91	100	90.32	90.91	94.74	100	100	83.33	89.66	90.91	97.44	93.02	96	85.71	100	90.48	81.25	81.82	100	96.3	90.7	87.5	100	100	100	100	94.74	100	100	100	100	100	100	100	100	100	100	96.15	100	100	100	94.29	95.83	100
Slow Replicative	3.33	17.24	7.41	10.53	11.54	9.09	0	9.68	9.09	5.26	0	0	16.67	10.34	9.09	2.56	6.98	4	14.29	0	9.52	18.75	18.18	0	3.7	9.3	12.5	0	0	0	0	5.26	0	0	0	0	0	0	0	0	0	0	3.85	0	0	0	5.71	4.17	0
Fast Replicative	0	0	0	0	0	0	0	0	0	0	0	0	0	0	0	0	0	0	0	0	0	0	0	0	0	0	0	0	0	0	0	0	0	0	0	0	0	0	0	0	0	0	0	0	0	0	0	0	0
Fig 4C				Fig 4E
Time	GFP	eFluor 450		Time	GFP	eFluor 450
1	35.49	11.63		1	10.74	2.21
2	48.13	7.46		2	10.74	2.05
3	97.24	7.27		3	10.2	2.53
4	78.53	5.62		4	6.84	2.44
5	143.55	4.98		5	5.97	2.25
6	139.81	5.29		6	4.09	2.01
7	288.66	4.78		7	4.17	3.41
8	181.71	4.1		8	3.99	2.88
9	26.4	2.97		9	2.78	2.7
10	42.63	3.35		10	2.89	2.54
11	90.47	2.89		11	1.3	2.41
12	204.1	3.21		12	1.27	1.83
13	31.53	3.3		13	1.65	1.78
14	14.9	3.07		14	1.66	2.62
15	15.99	2.66		15	2.31	2.34
16	19.69	2.64		16	2.2	2.62
17	27.43	2.42		17	2.33	2.7
18	61.53	2.37		18	2.34	2.17
19	147.85	2.74		19	2.47	1.89
20	646.89	1.51		20	2.63	1.72
21	249	1.62		21	1.85	2.01
22	50.14	1.38		22	2.67	2.45
23	145.41	1.28		23	2.53	2.03
24	607.65	1.04		24	1.94	2.26
[truncated: 32 more columns]

## Sheet: Fig 5
Fig 5A
	SH1000									SH1000 ΔagrA									HG001									BJI076									BJI019									BJI031
Control	1.05085	1.04237	1.05932	1.11111	1.12037	1.12963	1.08	1.10571	1.08857	1.0678	1.02542	1.01695	1.03704	0.990741	1.01852	0.994286	1.04571	1.02	1.24576	1.17797	1.15254	1.19444	1.25926	1.26852	1.21714	1.24286	1.20857	1.12712	1.12712	1.16102	1.25	1.2963	1.27778	1.13143	1.19143	1.15714	1.12712	1.11017	1.11017	1.14815	1.17593	1.14815	1.14857	1.18286	1.19143	1.08475	0.966102	1	1.08333
Rifampicin	1.01511	1.0423	0.996979	1.08387	1.03548	1.06452	1.02679	1	1.04464	1.08761	1.02417	1.02417	0.987097	1.01613	1.07419	1.0625	1.00893	1.03571	0.996979	1.05136	1.06949	1.04516	1.03548	1.06452	1.02679	1.01786	1.05357	1.01511	1.02417	1.05136	1.09355	1.10323	1.05484	1.01786	1.00893	1.02679	1.02417	0.969789	1.02417	1.15161	1.01613	1.06452	1.04464	1.02679	1.0625	1.06949	1.0423	1.05136	1.07419
Fig 5B
Time	Control 1	Control 2	Control 3	Rifampicin 1-3
1	1	1	1	1	1	1
2	0.959559	1.03828	1.08969	0.867808	0.825352	0.914767
3	1.05363	1.18265	1.44673	0.796637	0.823659	0.907635
4	1.23376	1.38147	2.41147	0.775337	0.812237	0.888023
5	1.27397	1.85746	3.72244	0.756561	0.818918	0.921805
6	1.01285	1.49956	2.2233	0.729581	0.785611	0.888864
7	1.08705	2.05055	2.37678	0.714863	0.772807	0.85869
8	1.2081	2.57056	1.48145	0.725688	0.768582	0.821472
9	1.0749	2.57082	1.87993	0.71955	0.795064	0.827335
10	1.30396	3.21499	2.6369	0.700357	0.797204	0.816692
11	1.32024	3.12063	2.79777	0.716218	0.794329	0.787504
12	1.68491	2.53972	1.8415	0.672508	0.756196	0.797043
13	1.50708	2.43566	1.37065	0.702432	0.7684	0.782447
14	1.7339	2.30351	1.79981	0.690322	0.740926	0.789343
15	1.06872	3.19913	2.14985	0.698565	0.744157	0.820222
16	1.37278	3.54707	2.31629	0.694587	0.743435	0.857015
17	1.87908	2.98367	2.13487	0.67312	0.774344	0.858712
18	2.27738	1.98074	2.06368	0.665961	0.734411	0.813282
19	2.63305	2.35039	2.09956	0.642706	0.714069	0.811456
20	2.68396	1.60476	3.50192	0.643144	0.737923	0.830282
21	1.78303	2.06614	2.91843	0.671634	0.728671	0.794016
22	1.56143	2.92461	1.72998	0.675271	0.732592	0.793112
23	2.17011	3.55142	1.91735	0.649582	0.720364	0.828227
24	2.09489	2.89191	1.36563	0.649719	0.699643	0.818814
Fig 5C
	SH1000												SH1000 ΔagrA												HG001												BJI076												BJI019
Control 1 hpi	24400	20900	16200	22500	15900	20500	11800	11100	10700	12000	11200	11600	18200	14400	14400	16700	15500	13600	8680	10300	12400	12800	10000	11200	28700	30600	25600	17800	11100	16300	18600	16700	21700	15900	18200	13600	28700	40000	27100	49000	34900	49200	24800	28300	34000	50000	43800	34100	34100
Control 24 hpi	5220	7110	10100	6220	9270	7300	7690	8110	6670	4220	4440	3320	9110	9110	8560	10300	12400	17100	8280	8880	13400	10200	12000	10200	5220	3220	3550	4140	2890	4340	2040	3760	2120	2630	4470	4540	15400	10100	9270	23600	15600	20500	10900	13200	14000	19000	15600	49000	98000
Rifampicin 24 hpi	8220	8680	7330	8000	5780	5670	6670	7690	6560	2890	3810	3760	9860	8670	7690	13000	7690	8680	8880	8000	5560	5560	5110	5670	1880	2240	2840	1780	2560	2120	360	840	520	720	960	1340	2800	3080	3420	3160	4010	7000	6780	7330	7500	1560	2760	3220	4010
Fig 5D
	Rifampicin challenge maintained									Rifampicin challenge removed
Exclusively Non-Replicative	100	100	100	100	100	90.91	100	100	100	100	90.91	90	88.24	75	100	80	100	100
Slow Replicative	0	0	0	0	0	9.09	0	0	0	0	9.09	10	11.76	25	0	20	0	0
Fast Replicative	0	0	0	0	0	0	0	0	0	0	0	0	0	0	0	0	0	0
Fig 5E
Bin center	Control									Rifampicin
0	3.27869	0	0	2.28571	0	0.45045	1.875	0	1.83486	1.90476	1.78571	2.38095	1.78971	1.45631	3.52941	1.50754	1.06952	0.819672
5	1.63934	0	4.81928	7.42857	1.41509	3.15315	0.625	0.909091	0.458716	5.71429	2.23214	0.952381	3.13199	3.64078	4.23529	2.51256	2.40642	4.64481
10	3.27869	1.11111	1.20482	0.571429	2.35849	3.6036	1.25	1.36364	0.917431	1.90476	2.67857	3.33333	3.80313	2.91262	5.64706	4.0201	2.6738	2.45902
15	1.63934	2.22222	2.40964	0.571429	5.18868	3.15315	0	1.81818	1.83486	3.80952	2.67857	3.33333	5.14541	6.06796	4.47059	4.77387	3.74332	1.63934
20	0	2.22222	0	3.42857	3.30189	3.6036	0.625	0	1.37615	2.85714	2.67857	3.80952	4.02685	4.85437	4.47059	4.27136	4.27807	2.45902
25	0	1.11111	1.20482	1.14286	3.77358	2.7027	1.25	1.36364	0.458716	2.85714	4.01786	4.28571	7.15884	5.09709	5.17647	4.27136	5.61497	4.37158
30	1.63934	3.33333	0	1.14286	1.88679	3.15315	0.625	2.27273	3.21101	4.28571	4.01786	4.7619	6.26398	7.28155	7.05882	5.27638	4.54545	7.65027
35	3.27869	2.22222	2.40964	2.85714	4.71698	2.7027	0.625	0.909091	2.29358	4.28571	4.46429	8.57143	6.4877	8.00971	6.35294	5.02513	6.95187	6.55738
40	0	2.22222	2.40964	3.42857	2.83019	5.85586	0	2.27273	0.917431	3.33333	7.58929	5.2381	9.61969	9.70874	9.88235	10.5528	5.88235	10.6557
45	1.63934	3.33333	1.20482	2.28571	3.30189	4.5045	2.5	3.63636	1.37615	8.09524	7.14286	7.14286	14.7651	10.6796	12.7059	8.29146	11.7647	10.3825
50	3.27869	5.55556	1.20482	2.28571	3.77358	2.7027	2.5	4.09091	3.21101	6.19048	8.92857	10.4762	11.6331	11.4078	10.3529	10.0503	9.62567	10.929
55	3.27869	5.55556	0	1.71429	2.83019	2.25225	1.25	3.18182	0.917431	10.4762	12.5	10.9524	11.1857	10.9223	10.8235	11.0553	8.82353	6.55738
60	3.27869	4.44444	0	2.28571	4.71698	2.25225	0.625	3.63636	1.83486	16.6667	12.5	10.4762	6.93512	7.52427	8	10.5528	12.2995	12.0219
65	3.27869	3.33333	4.81928	3.42857	4.24528	5.85586	1.875	1.81818	4.12844	12.8571	14.2857	10.9524	4.9217	5.58252	3.76471	8.29146	9.62567	9.28962
70	0	5.55556	1.20482	4	8.49057	5.40541	0.625	4.09091	5.50459	8.09524	5.80357	6.66667	2.23714	2.6699	2.11765	5.02513	6.41711	6.01093
75	0	2.22222	1.20482	4.57143	7.54717	11.7117	5	8.63636	10.0917	3.80952	4.01786	4.28571	0	0.970874	1.17647	3.01508	1.87166	3.00546
80	4.91803	1.11111	2.40964	10.8571	11.7925	13.0631	6.875	7.27273	11.0092	2.38095	1.33929	1.42857	0.447427	0.485437	0	0.753769	1.3369	0.273224
85	9.83607	3.33333	8.43373	12.5714	17.9245	8.55856	16.875	11.3636	15.5963	0.47619	0.446429	0.952381	0.223714	0.485437	0.235294	0.251256	0.802139	0.273224
90	11.4754	7.77778	18.0723	13.1429	3.77358	8.10811	13.125	15.4545	11.9266	0	0.446429	0	0	0.242718	0	0	0	0
95	13.1148	15.5556	19.2771	10.8571	2.35849	4.5045	18.125	9.09091	11.9266	0	0	0	0	0	0	0	0.26738	0
100	13.1148	11.1111	12.0482	2.85714	1.88679	1.35135	10.625	5.90909	1.83486	0	0	0	0.223714	0	0	0.502513	0	0
105	8.19672	8.88889	8.43373	3.42857	0	1.35135	5.625	3.18182	2.75229	0	0.446429	0	0	0	0	0	0	0
110	9.83607	4.44444	6.0241	1.71429	0.943396	0	3.75	2.72727	2.29358	0	0	0	0	0	0	0	0	0
115	0	1.11111	1.20482	0.571429	0.471698	0	1.25	2.27273	1.37615	0	0	0	0	0	0	0	0	0
120	0	1.11111	0	0.571429	0	0	2.5	1.36364	0.917431	0	0	0	0	0	0	0	0	0
125	0	1.11111	0	0	0	0	0	1.36364	0	0	0	0	0	0	0	0	0	0
130	0	0	0	0	0.471698	0	0	0	0	0	0	0	0	0	0	0	0	0
135	0	0	0	0	0	0	0	0	0	0	0	0	0	0	0	0	0	0
140	0	0	0	0	0	0	0	0	0	0	0	0	0	0	0	0	0	0
Fig 5F
	Control									Rifampicin
1 hpi	4.28571	0.436681	2.36967	0.921659	0	0.97561	0.537634	0	0.561798	0.97561	5.26316	2.74725	0.540541	0.546448	1.53061	0	0.52356	2.14286
24 hpi	9.83607	3.33333	8.43373	10.8571	5.18868	9.00901	3.75	4.09091	5.04587	13.8095	9.82143	11.4286	10.2908	11.165	15.2941	12.8141	9.89305	9.56284
[truncated: 59 more columns]

## Sheet: Fig 6
Fig 6A
	Control									Rifampicin									Ciprofloxacin									Rifampicin + Ciprofloxacin
Exclusively Non-Replicative	35	37.5	57.89	31.58	28.13	57.14	30.23	36.36	37.14	88.1	100	100	96.55	100	100	100	90	100	50	60.61	66.67	48.72	48.28	46.15	31.43	45.95	54.55	97.78	89.47	95.08	89.66	92.86	100	94.12	96.97	100
Slow Replicative	12.5	12.5	5.26	5.26	12.5	10.71	6.98	15.91	11.43	11.9	0	0	3.45	0	0	0	10	0	10	15.15	6.06	10.26	3.45	5.56	8.57	5.11	12.12	2.22	10.53	4.92	10.34	7.14	0	5.88	3.03	0
Fast Replicative	52.5	50	36.84	63.16	59.38	32.14	62.79	47.73	51.43	0	0	0	0	0	0	0	0	0	40	24.24	27.27	41.03	48.28	50	60	45.95	33.33	0	0	0	0	0	0	0	0	0
Fig 6B
	Control												Ciprofloxacin
1 hpi	96100	96100	56600	36400	57400	78000	112000	94000	87600	101000	91500		96100	116000	116000	55800	61200	62800	102000	124000	126000	126000	131000	160000
24 hpi	17000	10400	11800	12000	11600	6570	12200	10000	10200	10900	12400	11000	11600	10500	14200	8550	10700	12000	14400	15400	11600	16600	17800	13600
Fig 6C
	Control									Cip 2 µg/mL									Cip 5 µg/mL									Cip 10 µg/mL
Exclusively Non-Replicative	46.15	40	61.54	48.72	35.14	47.06	37.5	50	43.48	55.56	50	50	40	25	66.67	38.1	72	44.44	30.77	66.67	40	53.85	54.84	69.23	71.43	57.14	55.17	64.29	64.71	50	56.82	73.33	70	46.67	69.23	78.26
Slow Replicative	7.69	6.67	7.69	2.56	8.11	11.76	4.17	0	0	11.11	10	0	15	25	9.52	4.76	0	11.11	15.38	16.67	0	15.38	16.13	2.56	14.29	7.14	13.79	21.43	17.65	20	20.45	16.67	5	20	23.08	4.35
Fast Replicative	46.15	53.33	30.77	48.72	56.76	41.18	58.33	50	56.52	33.33	40	50	45	50	23.81	57.14	28	44.44	53.85	16.67	60	30.77	29.03	28.21	14.29	35.71	31.03	14.29	17.65	30	22.73	10	25	33.33	7.69	17.39
Fig 6D							Fig 6F				Fig 6G
Time	Control	Cip 2 µg/mL	Rif 6 µg/mL	Rif 6 µg/mL + Cip 2 µg/mL			Time	GFP	eFluor 450		Control									Cip 2 μg/mL									Cip 5 µg/mL									Cip 10 µg/mL
1	1	1	1	1			1	5.56	4.71		0	0	0	0	0	0	0	0	0	66.66	25	50	11.11	0	20	33.33	0	25	57.14	100	16.66	50	55.55	54.54	66.66	60	33.33	100	33.33	33.33	80	66.66	60	80	100	100
2	1.03828	1.0245	0.914767	0.887			2	5.91	4.68
3	1.18265	1.0428	0.907635	0.864			3	7.28	5.34
4	1.38147	1.1339	0.888023	0.865			4	9.5	4.84
5	1.85746	1.2181	0.921805	0.873			5	12.16	3.83
6	1.49956	1.3368	0.888864	0.862			6	13.52	2.53
7	2.05055	1.5003	0.85869	0.857			7	13.29	2.96
8	2.57056	1.6367	0.821472	0.841			8	10.82	2.77
9	2.57082	1.9142	0.827335	0.838			9	13.16	3.82
10	3.21499	1.9279	0.816692	0.818			10	12.28	0.9
11	3.12063	1.9583	0.787504	0.808			11	10.83	1.38
12	2.53972	2.109	0.797043	0.8			12	12.73	2.17
13	2.43566	2.0903	0.782447	0.731			13	20.15	3.24
14	2.30351	2.4015	0.789343	0.755			14	23.81	2.62
15	3.19913	2.5558	0.820222	0.746			15	25.21	2.95
16	3.54707	2.7912	0.857015	0.767			16	28.52	1.13
17	2.98367	2.8487	0.858712	0.778			17	33.4	1.37
18	1.98074	3.2169	0.813282	0.764			18	36.07	1.62
19	2.35039	2.65	0.811456	0.816			19	39.4	1.35
20	1.60476	3.0436	0.830282	0.872			20	47.33	1.6
21	2.06614	2.6343	0.794016	0.854			21	46.61	0.91
22	2.92461	2.9303	0.793112	0.864			22	51.68	1.71
23	3.55142	2.454	0.828227	0.879			23	51.54	0.34
24	2.89191	2.4437	0.818814	0.892			24	46.42	1.55

## Sheet: S1 Fig
S1A Fig			S1B Fig
Time			Time
0	283048		0	125502
0.5	91531		0.5	114664
1	50888		1	109601
1.5	24707		1.5	104762
2	10476		2	104762
2.5	4442		2.5	100137
3	3238		3	91489
3.5	2256		3.5	83588
4.5	2247		4.5	87450
Control	2584		Control	131300
S1C Fig								S1D Fig
Time	FD			OD				Time	FD			OD
0	123.69	40.57	140.4	1	1	1		0	0	0	0	0	0	0
0.5	73.6	23.6	62.6	1.2	1.18	1.2		0.5	0.75	0.78	1.17	0.29	0.24	0.29
1	23.2	13.12	30.3	1.8	1.61	1.8		1	2.41	1.63	2.21	0.86	0.69	0.84
1.5	11.9	6.09	12.7	3.6	2.88	3		1.5	3.38	2.74	3.46	1.85	1.52	1.59
2	5.4	2.15	4.5	6.7	6	6.6		2	4.51	4.23	4.97	2.75	2.58	2.72
2.5	2.4	1.57	3.1	14	11.37	12.6		2.5	5.69	4.69	5.52	3.81	3.51	3.66
3	1.1	1	1.5	23.3	23.59	23.6		3	6.87	5.34	6.55	4.54	4.56	4.56
3.5	0.94	1.05	1.1	36.4	31.92	33.4		3.5	7.04	5.28	7.02	5.19	5	5.06
4.5	1	1	1	55.4	51.76	58.4		4.5	6.95	5.34	7.13	5.79	5.69	5.87

## Sheet: S2 Fig
S2 Fig
	SH1000			SH1000 GFP			SH1000 GFP + eFluor
1 hpi	59000	37100	63200	52900	29700	58400	54100	39900	60700
24 hpi	17900	17000	21300	16000	19600	11300	15700	21200	15300

## Sheet: S3 Fig
S3A Fig
MOI 8			MOI 4			MOI 2
43.71	46.31	43.85	21.18	23.94	22.77	17.02	12.72	19.67
S3B Fig
MOI 8			MOI 4			MOI 2
391.012	328.074	427.849	310.412	271.431	308.426	255.833	372.455	249.95
S3C Fig
	MOI 8			MOI 4			MOI 2
Exclusively Non-Replicative	39.73	50	43.9	48.53	39.22	45.1	30	40.91	33.33
Slow Replicative	10.96	9.57	10.98	7.35	17.65	11.76	17.5	4.55	22.22
Fast Replicative	49.32	40.43	45.12	44.12	43.14	43.14	52.5	54.55	44.44

## Sheet: S4 Fig
S4 Fig
	SH1000												SH1000 ΔagrA												HG001												BJI076												BJI019
Control 1 hpi	24400	20900	16200	22500	15900	20500	11800	11100	10700	12000	11200	11600	18200	14400	14400	16700	15500	13600	8680	10300	12400	12800	10000	11200	28700	30600	25600	17800	11100	16300	18600	16700	21700	15900	18200	13600	28700	40000	27100	49000	34900	49200	24800	28300	34000	50000	43800	34100	34100
Control 24 hpi	5220	7110	10100	6220	9270	7300	7690	8110	6670	4220	4440	3320	9110	9110	8560	10300	12400	17100	8280	8880	13400	10200	12000	10200	5220	3220	3550	4140	2890	4340	2040	3760	2120	2630	4470	4540	15400	10100	9270	23600	15600	20500	10900	13200	14000	19000	15600	49000	98000
[truncated: 59 more columns]

[truncated: 10 more sheets: S5 Fig, S6 Fig, S7 Fig, S8 Fig, S9 Fig, S10 Fig, S11 Fig, S12 Fig, S13 Fig, S14 Fig]
